# Supplementary material for: Ultrasound-Based Deep Learning Radiomics Models for Predicting Primary and Secondary Salivary Gland Malignancies: A Multicenter Retrospective Study
Source: Bioengineering (Basel). 2025 Apr 5;12(4):391. doi: 10.3390/bioengineering12040391 (PMC12024528; doi:10.3390/bioengineering12040391)
Supplement: Supplementary file 1 [file bioengineering-12-00391-s001.zip]

Archive with 1 entries (1 files):
- bioengineering-3474556-supplementary.pdf
